# Supplementary material for: Phenotypic and Genotypic Identification of Dermatophytes from Mexico and Central American Countries
Source: J Fungi (Basel). 2023 Apr 11;9(4):462. doi: 10.3390/jof9040462 (PMC10143779; doi:10.3390/jof9040462)
Supplement: Supplementary file 1 [file jof-09-00462-s001.zip]

Archive with 7 entries (7 files):
- Supplementary material-Figure S1.pdf
- Supplementary material-Figure S2.pdf
- Supplementary material-Figure S3.pdf
- Supplementary material-Figure S4.pdf
- Supplementary material-Figure S5.pdf
- Supplementary material-Figure S6.pdf
- Supplementary material-Table S1.pdf
